# Supplementary material for: Investigating the Impact of Maternal Obesity on Disease Severity in a Mouse Model of Preeclampsia
Source: Nutrients. 2025 May 5;17(9):1586. doi: 10.3390/nu17091586 (PMC12073173; doi:10.3390/nu17091586)
Supplement: Supplementary file 1 [file nutrients-17-01586-s001.zip]

Archive with 1 entries (1 files):
- nutrients-3591093-supplementary.pdf
